# Supplementary material for: Ganoderma adspersum (Ganodermataceae): Investigation of Its Secondary Metabolites and the Antioxidant, Antimicrobial, and Cytotoxic Potential of Its Extracts
Source: Int J Mol Sci. 2023 Dec 30;25(1):516. doi: 10.3390/ijms25010516 (PMC10779304; doi:10.3390/ijms25010516)
Supplement: Supplementary file 1 [file ijms-25-00516-s001.zip]

Archive with 1 entries (1 files):
- ijms-2689172-supplementary.pdf
